# Supplementary material for: Prevalence of Chronic Obstructive Pulmonary Disease and Asthma in the Community of Pathumthani, Thailand
Source: Diseases. 2025 Apr 23;13(5):130. doi: 10.3390/diseases13050130 (PMC12109837; doi:10.3390/diseases13050130)
Supplement: Supplementary file 1 [file diseases-13-00130-s001.zip]

Archive with 1 entries (1 files):
- diseases-3504289-supplementary.pdf
